# Supplementary material for: Real-World Diagnostic Accuracy and Use of Immunohistochemical Markers in Lung Cancer Diagnostics
Source: Biomolecules. 2021 Nov 18;11(11):1721. doi: 10.3390/biom11111721 (PMC8615395; doi:10.3390/biom11111721)
Supplement: Supplementary file 1 [file biomolecules-11-01721-s001.zip]

Archive with 1 entries (1 files):
- biomolecules-1431269-supplementary.xlsx
