# Supplementary material for: Real-World Diagnostic Accuracy and Use of Immunohistochemical Markers in Lung Cancer Diagnostics
Source: Biomolecules. 2021 Nov 18;11(11):1721. doi: 10.3390/biom11111721 (PMC8615395; doi:10.3390/biom11111721)
Supplement: Supplementary file 1 [file biomolecules-11-01721-s001.zip › biomolecules-1431269-supplementary.xlsx]

## Sheet: Suppl Table 1
Supplementary Table S1. Number of slides used for diagnostic immunohistochemical staining for the 164 (Lund) and 174 (Stockholm) pre-surgical samples with diagnosis
Number of slides	Lund	Stockholm
0	7	8
1	12	58
2	51	30
3	25	12
4	17	11
5	17	14
6	12	16
7	6	13
8	4	3
9	2	2
10	4	3
11-15	4	3
16-20	3	1
21-30	0	0

## Sheet: Suppl Table 2
Supplementary Table S2. Number of diagnostic immunohistochemical markers for the pre-surgical samples with diagnosis on cytology only (n=124) or biopsy only (n=138)
Number of markers	Cytology only	Biopsy only
0	12	2
1	53	10
2	27	20
3	1	15
4	14	27
5	4	19
6	5	8
7	3	10
8	3	6
9	0	3
10	0	3
11-15	2	11
16-20	0	3
21-30	0	1

## Sheet: Suppl Table 3
Supplementary Table S3. Number of diagnostic immunohistochemical markers for the pre-surgical samples with diagnosis of adenocarcinoma (n=241), squamous cell carcinoma (n=58), or neuroendocrine tumor (n=30) on follow-up resection
Number of markers	Adenocarcinoma	Squamous cell carcinoma	Neuroendocrine tumor
0	10	5	0
1	59	4	0
2	43	4	1
3	19	3	0
4	37	19	1
5	25	3	0
6	11	3	5
7	5	6	6
8	3	2	4
9	2	0	4
10	9	4	0
11-15	14	1	8
16-20	1	4	1
21-30	3	0	0
